# Supplementary material for: Reaction graph kernels predict EC numbers of unknown enzymatic reactions in plant secondary metabolism
Source: BMC Bioinformatics. 2010 Jan 18;11(Suppl 1):S31. doi: 10.1186/1471-2105-11-S1-S31 (PMC3009503; doi:10.1186/1471-2105-11-S1-S31)
Supplement: Additional File 1 — Results in plant secondary metabolism pathway. A list of newly annotated reactions in plant secondary metabolism in xls format. "NA" in the E-zyme column means that no answer was available for that query. CXXXX is a KEGG compound ID. Correctly assigned EC numbers are highlighted in bold fonts. [file 1471-2105-11-S1-S31-S1.xls]

## Sheet: Table.xls
Reaction	manual assignment	RGK (Z score)	E-zyme	Comments
C02362=>C06625	[4.1.1 + 2.6.3]	4.1.3 (21.8)	1.2.7 (1.0)	After eliminating a carbon dioxide (4.1.1),
		2.4.1 (20.3)	NA	the other group of C02362 will be transfered to CoA (2.6.3).
		2.4.1 (20.3)	NA
C06069=>C06070	[1.13.- or 1.14.-]	1.14.15 (10.5)	1.17.99 (3.5)	One -CH3 group in C06069 will be oxidized to
		1.1.1 (10.2)	1.14.- (0.5)	form aldehyde -CHO like methane mono-oxygenase.
		1.1.1 (10.2)	NA	Another compound may be required as donor.
C01221=>C01138	[1.1.1]	3.1.3 (9.22)	1.14.13 (100.7)	This is an oxidation of alcohol -OH
		2.7.7 (8.98)	1.4.11 (19)	to aldehyde =O with NAD+ as cofactor.
		3.1.3 (8.77)	1.14.15 (18)
C06179=>C00783	[4.1.99]	1.1.1 (9.80)	NA	C-C single bond is formed to a cyclized C06179.
		3.5.2 (9.30)	NA	At the same time, another molecule, that is,
		1.4.3 (9.14)	NA	one hydrogen molecule will be produced.
C06178=>C06179	[4.1.99]	1.4.3 (10.1)	NA	Some atom group (*-CH2COCH3) will attack at the C=N double bond in C06178.
		1.1.1 (9.81)	NA	Reaction equation is incomplete but it may occur at single-step.
		1.4.3 (9.41)	NA
C01456+C00729=>C02046	[3.1.1]	3.1.1 (19.7)	6.1.1 (27.0)	Structures of C02046 and C01479 are almost the same, except structural isomerism.
		1.14.11 (19.7)	3.1.1 (8.0)	Thus, a hydrolysis will also occur at a carboxylic-ester bond, like R03563,
		1.14.11 (19.3)	NA	which is assigned as 3.1.1.10.
C06175 => C01735	[2.1.1 + 1.1.1]	1.1.1 (7.85)	2.1.1 (492.4)	After removing a methyl group of C06175 (2.1.1),
		1.1.1 (7.83)	1.13.12 (23.9)	C01735 will be produced by oxidation of CH-OH group (1.1.1).
		1.1.1 (7.71)	1.14.14 (12.3)	In the second reaction, NAD+/NADP+ will be probably used as acceptor.
C06181 => C00431	[3.5.2 + 1.1.-]	3.5.2 (8.72)	NA	There are two reaction activities; one is to break a C-N single bond of C06181 (3.5.2),
		2.5.1 (8.71)	NA	and another is to oxidize a hydroxyl group with a cofactor (1.1.-).
		3.5.2 (8.71)	NA
C01494 => C01752	[1.14 + 2.4.1 + 5.2.1 + 3.2.1]	1.14.13 (9.64)	NA	This is not a simple reductase reaction, but this reaction is thought to be a set of
		1.2.3 (9.58)	NA	4 enzymatic and 1 non-enzymatic reactions by analogy with the similar pathway
		1.2.1 (9.56)	NA	(C00423 => C01772 => C05158 => C05839 => C05838 => C05851).
				Here, the last reaction ($C05838 => C05851$) is spontaneous.
C06181 => C06182	[3.1.2 + 4.1.1 + 2.2.1]	3.5.2 (8.74)	NA	This is an ordinary transferase reaction (2.2.1), but
		1.5.1 (8.64)	NA	a hydrolysis (3.1.2) and an elimination of carbon dioxide (4.1.1) are also included.
		2.5.1 (8.61)	NA
C02066=>C10850	[1.14.- + 2.1.1]	5.1 (9.48)	NA	Demethylation and di-oxygenation will take place.
		1.5.1 (8.71)	NA
		1.5.99 (8.66)	NA
C06628 => C06627	[1.13.12 + 1.1.1]	1.14.13 (7.72)	NA	Mono-oxygenase activity may occur with a water molecule as donor.
		1.4.3 (7.72)	NA	And the oxidation to form aldehyde take place with NADPH as cofactor.
		1.14.13 (7.71)	NA
C12440 => C06177	[1.13.- or 1.1.14.-]	1.14.11 (21.8)	NA	Mono-oxygenase reaction may occur, however the donor is unclear.
		1.14.11 (20.3)	NA
		1.14.11 (20.3)	NA
C02646=>C12206	[1.14.-]	1.13.11 (9.19)	1.14.13 (231.7)	This reaction is thought to be 1.14.- by analogy with three reactions
		1.14 (9.17)	1.14.14 (13.8)	C00223=>C00323, C05608=>C10945 and C00811=>C01197,
		1.3.1 (9.15)	1.14.16 (8.9)	which are catalyzed by C3H (p-coumarate 3-hydroxylase).
C03206=>C06570	[1.1.1]	1.14.13 (8.30)	NA	This reaction is an oxidation of CH-OH using NAD+ as cofactor.
		2.4.1 (7.55)	NA
		1.14.11 (7.43)	NA
C02105=>C06167	[1.5.-]	1.5.1 (8.93)	1.5.1 (61.9)	The chemical structures of C02105 and C05178 are almost the same
		2.5.1 (8.88)	1.4.3 (2.0)	except structural isomerism. Thus an oxidation will be occurred on the CH-NH group,
		1.14.21 (8.81)	1.4.1 (1.0)	like R04695. No cofactor information could be obtained.
C06182=>C06183	[4.1.99]	3.5.1 (8.91)	2.3.1 (240.7)	C-C single bond will be generated to form C06183.
		3.5.2 (8.77)	6.2.1 (32.4)
		1.1.1 (8.77)	3.1.2 (27.9)
C05177=>C06514	[4.2.99]	1.14.21 (8.57)	NA	C-O bond is formed and a hydrogen molecule is produced.
		1.14.13 (8.55)	NA
		1.21.3 (8.41)	NA
C06173=>C06175	[2.1.1 or 1.14.14]	1.1.1 (8.37)	2.1.1 (489.0)	This reaction is the same reaction with the first part of C06175 => C01735.
		1.14.21 (8.30)	1.14.14 (9.5)	Then, this is a reverse activity 1.14.21 (8.30) 1.14.14 (9.5) of methyl-transferase (2.1.1).
		1.14.21 (8.39)	3.1.1 (6.0)	However, if this is the same with other compound pair like C06174 => C01516,
				then this is one of oxidations performed by CYP (1.14.14). Since the reaction equation is
				incomplete, this reaction can be assumed as both EC sub-subclasses.
C06172=>C06171	[5.3.3]	1.1.1 (7.86)	1.3.1 (124.6)	The replacement of a C=C double bond is occurred within a molecule.
		1.1.1 (7.77)	1.3.99 (52.9)
		1.1.1 (7.69)	5.3.3 (16.2)
C00448=>C06181	[3.1.7]	3.1.7 (8.99)	2.7.1 (406.4)	This is a simple hydrolysis reaction to remove a diphosphate.
		4.2.3 (8.95)	3.1.3 (122.6)
		2.5.1 (8.94)	3.6.1 (74.0)
C00745=>C06524	[2.1.1]	1.13.12 (9.13)	2.1.1 (484.2)	Methylation will take place.
		1.14.14 (9.05)	1.14.14 (10.0)
		1.5.3 (9.00)	3.1.1 (5.9)
C04712=>C15666	[4.1.1 + 1.11.1]	1.4.3 (9.78)	1.13.11 (122.5)	This reaction is an oxidation of -CHOH to -COOH using peroxide (1.11.1),
		2.6.1 (9.30)	1.13.- (1.5)	following an elimination of carbon dioxide (4.1.1).
		2.1.3 (9.13)	2.8.1 (1.1)
C01294=>C01121	[2.1.4]	2.7.1 (9.23)	3.2.2 (35.9)	An amidine group, that is, -C=NH-NH2 is transferred to C01294.
		2.7.1 (9.23)	2.6.99 (3.9)
		2.7.1 (9.21)	2.4.2 (3.1)
C06173=>C06172	[2.1.1 + 1.1.1]	1.1.1 (8.07)	2.1.1 (492.4)	This is the similar reaction with R03698, whose pair is C06175=>C01735.
		1.1.1 (8.05)	1.13.12 (23.9)
		1.1.1 (7.94)	1.14.14 (12.3)
C06629=>C06628	[1.13.- or 1.14.-]	1.14.13 (8.27)	1.14.13 (233.5)	This is mono-oxygenase.
		1.14.13 (8.27)	1.14.14 (15.4)
		1.14.13 (8.22)	1.14.15 (9.3)
C12455=>C06181	[3.5.4]	3.5.2 (8.94)	NA	This is the latter part of C01672=>C06181.
		2.5.1 (8.88)	NA
		3.5.2 (8.29)	NA
C06180=>C12454	[2.6.99]	1.13.12 (8.29)	1.14.13 (205.1)	The pyridine group is transferred to C06180 from something.
		1.14.14 (8.16)	1.14.14 (16.1)
		1.14.13 (8.13)	1.14.99 (16.0)
C04767+C06592=>C01221	[2.4.1]	2.4.2 (21.8)	3.2.1 (89.9)	This is one of NDP-glycosyltransferases. Here, N-methyl-L-glucosamine is a transferred group.
		2.4.1 (20.3)	2.3.1 (4.0)
		2.4.1 (20.3)	2.4.1 (1.0)
C00751=>C06083	[4.2.1]	1.3.1 (8.89)	NA	After addition of one water molecule (4.2.1),
		1.14.13 (8.89)	NA	displacements of electrons are occurred within a molecule.
		1.3.1 (8.59)	NA	No intermediates can be obtained
C05177=>C06513	[4.2.99]	1.14.21 (8.56)	4.2.1 (155.5)	To form O-C bond will cause a following ring formation.
		1.14.13 (8.54)	1.1.1 (13.4)
		1.14.21 (8.37)	2.3.1 (12.0)
C06626=>C06571	[2.6.99 + 2.1.1 + 1.13.12]	1.14.13 (7.79)	NA	An amino group will be transferred to C06571,
		2.4.1 (7.56)	NA	then two methyl groups will be attached.
		1.10.3 (7.35)	NA	Finally, mono-oxygenase reaction will occur with an oxygen molecule as donor.
C00047=>C00408	[1.4.3 + 4.2.1 + 1.5.1 + 1.5.1]	1.5.1+1.5.1+1.4.1 (10.1)	1.8.1 (11.8)	On map00310, the multi-step reactions of this reaction are drawn. In that case
		2.3.1 (9.92)	2.6.1 (3.1)	this reaction is a series of four enzymatic reactions like
		5.1.1 (9.88)	2.5.1 (1.0)	1.5.1.7 + 1.5.1.9 + 1.4.1.18 (deamination) + reductase around N atom.
				The last reaction seems 1.5.3.7 or 1.5.99.3, whose differences are depending on donors.
C06568=>C06569	[1.14.20]	2.1.3 (10.2)	1.14.99 (21.6)	This is one of oxidoreductases acting on C06568 and 2-oxoglutarate.
		1.14.11 (9.83)	1.14.13 (14.6)
		1.1.1 (9.68)	1.14.14 (2.9)
C06182=>C06184	[2.1.1]	1.1.1 (9.16)	2.1.1 (482.4)	Methyl group will be transferred from somewhere.
		3.5.2 (9.15)	1.14.14 (10.0)
		3.5.2 (9.00)	3.1.1 (5.9)
C03319=>C03442	[5.3.1]	4.2.1 (7.71)	NA	This is an intra-molecular isomerase reaction.
		1.1.1 (7.71)	NA	Here, a mannose is changed to one of branching hexose, streptose.
		5.1.3 (7.65)	NA
